# Supplementary material for: Tackling functional redundancy of Arabidopsis fatty acid elongase complexes
Source: Front Plant Sci. 2023 Jan 25;14:1107333. doi: 10.3389/fpls.2023.1107333 (PMC9928185; doi:10.3389/fpls.2023.1107333)
Supplement: Supplementary file 3 [file Table_1.xlsx]

## Sheet: Table S1
	Supplemental Table S1: Primers used for CRISPR-Cas9, PCR cloning and PCR analysis
	Primers used for CRISPR-Cas9 (5' to 3')
	KCR1	Forward primer	ATGATCTCTAGCCATTGACATTGCGGGT
	KCR2	Reverse primer	TAAAACCCGCAATGTCAATGGCTAGAGA
	KCR5	Forward primer	GAACAGTCTTCAAAGCAATCAATTCGTGTCGGTGCAGCTTAAGAAATGGAGATCTGCACTTAC
	KCR6	Reverse primer	TATATATATATGTATTGTATAAAAACTATCTCGAGAACGATAATTTCATTCTTTCTTCATGGAGTC
	KCR7	Forward primer	AGATTTCACGAATAAAAGCG
	KCR8	Reverse primer	GCGTTTGTTGCCCTAATAAG
	Pas1	Forward primer	ATGATCGCAGAAAGCAAATTATAAAGGT
	Pas2	Reverse primer	TAAAACCTTTATAATTTGCTTTCTGCGA
	Pas5	Forward primer	CATCATCACACAAGAAGAAGCACAACTCCAAGCAATTTCTACAATATGGCGGGCTTTCTCTCC
	Pas6	Reverse primer	GGCTAATATTCTTATAAAAAATACAGAAGAATTTATCTAAAGAATTTATTCCCTCTTGGATTTGGAG
	Pas7	Forward primer	ATGATCAGAATCGTTTTTTCAAGAAGGT
	Pas8	Reverse primer	TAAAACCTTCTTGAAAAAACGATTCTGA
	ECR1	Forward primer	ATGATCAGAATCGTTTTTTCAAGAAGGT
	ECR2	Reverse primer	TAAAACATGCGTACATTTGAGCTGTTGA
	ECR5	Forward primer	ATTGAGCTATTTGAGAGAGATACATATTTTGAATTTAATTTGAAAATGAAGGTCACCGTCGTC
	ECR6	Reverse primer	CTAATATCTCTTTACCTTGCATTTGGGCATGTTGCAAACAGGAGGACTAAAGGAATGGAGGAAGTATC
	ECR7	Forward primer	AAACATATCATTTTGTACGC
	ECR8	Reverse primer	ACTTACATATTTGCATAGTG
	ELO1	Forward primer	ATGATCGTTCCTATGGTTTATCACAAGT
	ELO2	Reverse primer	TAAAACTTGTGATAAACCATAGGAAC
	ELO5	Forward primer	TATTTATTCGGCTTTTTTCCGTTTGTTTACGAAACATAAACAGTCATAGGAAGCGAGAATTTTTGACAGCGAATGAAAAAGAAAAAAATT
	ELO6	Reverse primer	AATTTTTTTCTTTTTCATTCGCTGTCAAAAATTCTCGCTTCCTATGACTGTTTATGTTTCGTAAACAAACGGAAAAAAGCCGAATAAATA
	ELO7	Forward primer	TTATTACCCCAGTTAGGTAC
	ELO8	Reverse primer	CACCAAGCCAATAATCTATC
	Gene		Forward Primer (5’ to 3’)	Reverse Primer (5’ to 3’)
	Primers used for PCR analysis in yeast
	ACT1	YFL039C	ACTGAATTAACAATGGATTC	GTAACGTAAAGTCAAGATAC
	IFA38	YBR159W	GCTTCAAGAGGCTGGGGAAAGATTT	GGTTAAGATCAAACCACGAGTACCC
	PHS1	YJL097W	CGTCACCATTGTCCTTCTTACCCC	GGAAGAGCATTGGGAAGCCTGG
	TSC13	YDL015C	CGCTCTAAAGGGTTAAGGGACACTG	CAATGGGACACGGATCTTAGCGTTAC
	ELO3	YLR372W	ATGAACACTACCACATCTACTGTTATAGCA	TTAAGCTTTCCTGGAAGAGACCTTGG
	KCS1	At1g01120	ATGGAGAGAACAAACAGCATTGAGATGG	TCATTGCACAACTTTAACCGGATATTGATC
	KCS2	At1g04220	ATGAATGAGAATCACATTCAAAGTGATCACATG	CTATCGAGATTCCGAGGAAGATGTC
	KCS3	At1g07720	ATGGATCTTCTTGTTATGCTCCTCTCTC	TCACATAAATCCTTCGGGCATCTTGAAAG
	KCS4	At1g19440	ATGGACGGTGCCGGAGAATCAC	CTAATAACTTAAAGTTACCGGATACTTGTCAATAC
	KCS5	At1g25450	ATGTCTGATTTCTCGAGCTCCGTG	TCATAGTTTAACAACTTCAGGGATAAAGACAG
	KCS6	At1g68530	ATGCCTCAGGCACCGATGCC	TTAGAGTTTGACAACTTCGGGAATAAAGAC
	KCS7	At1g71160	ATGGAATCGAGCTTTCATTTCATCAATGAAG	TCAAGAAAGAAGCTCTGTCTTCAATGCAC
	KCS8	At2g15090	ATGAAGAACTTAAAGATGGTTTTCTTCAAGATCC	TTAAATATCAATCTCAACCGGATATCTATCCATAC
	KCS9	At2g16280	ATGGAAGCTGCTAATGAGCCTGTTAATG	TCAGAAGTCGAGCTTAACCGGATATC
	KCS10	At2g26250	ATGGGTAGATCCAACGAGCAAGATC	TTAGAGAGGCACAGGGTAACGGTTG
	KCS11	At2g26640	ATGGATGTAGAGCAAAAGAAACCGTTAATC	CTAGATTGTGGAGACCTTGGGGAC
	KCS12	At2g28630	ATGGATCTTCTCTTTCTCTTTTTCTCTCTTCT	CAAGGTCCCTGACGCTTTCATGTAA
	KCS13	At2g46720	ATGTTCATTGCAATGGCAGATTTCAAAATTCTTTTG	TTAGGTCACGTGAACTGGATACTTATG
	KCS14	At3g10280	ATGTTCATTGCAATGGCAGATTTCAAGC	TTAGGTCACGTGAACTGGATACTTATG
	KCS15	At3g52160	ATGGAAAAAGAGGCAACAAAGATGGTGAATG	TCAGAGATTCCATGGGTTGTTATGTC
	KCS16	At4g34250	ATGGATTACCCCATGAAGAAGGTAAAAATC	TCACTCTTTTAAATCTATATCGATCTCAACTGG
	KCS17	At4g34510	ATGGATGCTAATGGAGGACCTGTAC	TCAAAGATCGATCTTAACCGGATATCTATG
	KCS18	At4g34520	ATGACGTCCGTTAACGTTAAGCTCC	TTAGGACCGACCGTTTTGGACATG
	KCS19	At5g04530	ATGGAGCTCTTCTCACTCTCTTCTC	TCAATCAACACGAACGAAGCTCATGG
	KCS20	At5g43760	ATGAGCCATAACCAAAACCAACCTCAC	CTACGACGATGTAATGGGAGTGATC
	KCS21	At5g49070	ATGAATCAAACGATACACAGAGTTTCACC	CTAGCCTGGTCTGATATTTGTAGAGTC
	KCR1	At1g67730	ATGGAGATCTGCACTTACTTCAAATCAC	TCATTCTTTCTTCATGGAGTCTTTTTGGAG
	PAS2	At5g10480	ATGGCGGGCTTTCTCTCCGTTG	TTTATTCCCTCTTGGATTTGGAGAGAGC
	ECR	At3g55360	ATGAAGGTCACCGTCGTCTCCC	CTAAAGGAATGGAGGAAGTATCACCC
	Primers used for gateway cloning
	KCS1	At1g01120	GGGGACAAGTTTGTACAAAAAAGCAGGCTATGGAGAGAACAAACAGCATTGAGATGG	GGGACCACTTTGTACAAGAAAGCTGGGTTCATTGCACAACTTTAACCGGATATTGATC
	KCS2	At1g04220	GGGGACAAGTTTGTACAAAAAAGCAGGCTATGAATGAGAATCACATTCAAAGTGATCACATG	GGGACCACTTTGTACAAGAAAGCTGGGTCTATCGAGATTCCGAGGAAGATGTC
	KCS3	At1g07720	GGGGACAAGTTTGTACAAAAAAGCAGGCTATGGATCTTCTTGTTATGCTCCTCTCTC	GGGACCACTTTGTACAAGAAAGCTGGGTTCACATAAATCCTTCGGGCATCTTGAAAG
	KCS4	At1g19440	GGGGACAAGTTTGTACAAAAAAGCAGGCTATGGACGGTGCCGGAGAATCAC	GGGACCACTTTGTACAAGAAAGCTGGGTCTAATAACTTAAAGTTACCGGATACTTGTCAATAC
	KCS5	At1g25450	GGGGACAAGTTTGTACAAAAAAGCAGGCTATGTCTGATTTCTCGAGCTCCGTG	GGGACCACTTTGTACAAGAAAGCTGGGTTCATAGTTTAACAACTTCAGGGATAAAGACAG
	KCS6	At1g68530	GGGGACAAGTTTGTACAAAAAAGCAGGCTATGCCTCAGGCACCGATGCC	GGGACCACTTTGTACAAGAAAGCTGGGTTTAGAGTTTGACAACTTCGGGAATAAAGAC
	KCS7	At1g71160	GGGGACAAGTTTGTACAAAAAAGCAGGCTATGGAATCGAGCTTTCATTTCATCAATGAAG	GGGACCACTTTGTACAAGAAAGCTGGGTTCAAGAAAGAAGCTCTGTCTTCAATGCAC
	KCS8	At2g15090	GGGGACAAGTTTGTACAAAAAAGCAGGCTATGAAGAACTTAAAGATGGTTTTCTTCAAGATCC	GGGACCACTTTGTACAAGAAAGCTGGGTTTAAATATCAATCTCAACCGGATATCTATCCATAC
	KCS9	At2g16280	GGGGACAAGTTTGTACAAAAAAGCAGGCTATGGAAGCTGCTAATGAGCCTGTTAATG	GGGACCACTTTGTACAAGAAAGCTGGGTTCAGAAGTCGAGCTTAACCGGATATC
	KCS10	At2g26250	GGGGACAAGTTTGTACAAAAAAGCAGGCTATGGGTAGATCCAACGAGCAAGATC	GGGACCACTTTGTACAAGAAAGCTGGGTTTAGAGAGGCACAGGGTAACGGTTG
	KCS11	At2g26640	GGGGACAAGTTTGTACAAAAAAGCAGGCTATGGATGTAGAGCAAAAGAAACCGTTAATC	GGGACCACTTTGTACAAGAAAGCTGGGTCTAGATTGTGGAGACCTTGGGGAC
	KCS12	At2g28630	GGGGACAAGTTTGTACAAAAAAGCAGGCTATGGATCTTCTCTTTCTCTTTTTCTCTCTTCT	GGGACCACTTTGTACAAGAAAGCTGGGTCAAGGTCCCTGACGCTTTCATGTAA
	KCS13	At2g46720	GGGGACAAGTTTGTACAAAAAAGCAGGCTATGTTCATTGCAATGGCAGATTTCAAAATTCTTTTG	GGGACCACTTTGTACAAGAAAGCTGGGTTTAGGTCACGTGAACTGGATACTTATG
	KCS14	At3g10280	GGGGACAAGTTTGTACAAAAAAGCAGGCTATGTTCATTGCAATGGCAGATTTCAAGC	GGGACCACTTTGTACAAGAAAGCTGGGTTTAGGTCACGTGAACTGGATACTTATG
	KCS15	At3g52160	GGGGACAAGTTTGTACAAAAAAGCAGGCTATGGAAAAAGAGGCAACAAAGATGGTGAATG	GGGACCACTTTGTACAAGAAAGCTGGGTTCAGAGATTCCATGGGTTGTTATGTC
	KCS16	At4g34250	GGGGACAAGTTTGTACAAAAAAGCAGGCTATGGATTACCCCATGAAGAAGGTAAAAATC	GGGACCACTTTGTACAAGAAAGCTGGGTTCACTCTTTTAAATCTATATCGATCTCAACTGG
	KCS17	At4g34510	GGGGACAAGTTTGTACAAAAAAGCAGGCTATGGATGCTAATGGAGGACCTGTAC	GGGACCACTTTGTACAAGAAAGCTGGGTTCAAAGATCGATCTTAACCGGATATCTATG
	KCS18	At4g34520	GGGGACAAGTTTGTACAAAAAAGCAGGCTATGACGTCCGTTAACGTTAAGCTCC	GGGACCACTTTGTACAAGAAAGCTGGGTTTAGGACCGACCGTTTTGGACATG
	KCS19	At5g04530	GGGGACAAGTTTGTACAAAAAAGCAGGCTATGGAGCTCTTCTCACTCTCTTCTC	GGGACCACTTTGTACAAGAAAGCTGGGTTCAATCAACACGAACGAAGCTCATGG
	KCS20	At5g43760	GGGGACAAGTTTGTACAAAAAAGCAGGCTATGAGCCATAACCAAAACCAACCTCAC	GGGACCACTTTGTACAAGAAAGCTGGGTCTACGACGATGTAATGGGAGTGATC
	KCS21	At5g49070	GGGGACAAGTTTGTACAAAAAAGCAGGCTATGAATCAAACGATACACAGAGTTTCACC	GGGACCACTTTGTACAAGAAAGCTGGGTCTAGCCTGGTCTGATATTTGTAGAGTC
