# Supplementary material for: Tackling functional redundancy of Arabidopsis fatty acid elongase complexes
Source: Front Plant Sci. 2023 Jan 25;14:1107333. doi: 10.3389/fpls.2023.1107333 (PMC9928185; doi:10.3389/fpls.2023.1107333)
Supplement: Supplementary file 4 [file Table_2.xlsx]

## Sheet: FAMES YEAST
Supplemental Table S2 : FAMEs profiles of the yeast strains TRIPLE and TRIPLE Delo3 transformed with the 21 AtKCS. Mean values (µg/uOD) are given with SD (n = 6). Each FAME species is designated by carbon chain length and degree of unsaturation.
TRIPLE	16:0			16:1			18:0			18:1			20:0			20:1			22:0			22:1			2OH-C22:0			24:0			2OH-C24:0			26:0			2OH-C26:0			28:0			Total VLCFA
ev	4.65044	±	0.801258	12.3776	±	2.19338	1.97497	±	0.312501	8.84666	±	1.45865	0.0427403	±	0.00706077	0.0205936	±	0.00521369	0.0193326	±	0.00402953	0.0025487	±	0.000915712	0.00567192	±	0.00285903	0.0284971	±	0.00552835	0.0431278	±	0.00414909	0.124678	±	0.0227658	0.470582	±	0.0690596	0.00481482	±	0.000617208	0.762587	±	0.095401
KCS1	3.04098	±	0.531249	8.47295	±	1.24724	2.07295	±	0.296123	9.82105	±	1.35628	0.0515716	±	0.0151354	0.0469511	±	0.0188015	0.0192277	±	0.00584763	0.00488298	±	0.00241708	0.00801716	±	0.00135574	0.0248618	±	0.00733857	0.0435031	±	0.00930105	0.030035	±	0.00354341	0.20826	±	0.0202393	0.0019039	±	0.00107539	0.439214	±	0.0585507
KCS2	3.64141	±	0.568497	14.0189	±	0.760407	1.0635	±	0.372806	5.47782	±	1.47017	0.0935968	±	0.0242654	0.0271941	±	0.00274621	0.301917	±	0.0595572	0.0223315	±	0.00680098	0.0129289	±	0.00573023	0.3227	±	0.087772	0.0578223	±	0.0171749	0.301588	±	0.147713	0.280918	±	0.060332	0.0073625	±	0.0052997	1.42836	±	0.169564
KCS3	4.15062	±	0.493513	11.8277	±	1.45514	1.82661	±	0.218928	8.56929	±	1.03568	0.0338557	±	0.00483597	0.0176883	±	0.00242302	0.0181565	±	0.0108046	0.00388428	±	0.00176912	0.00722291	±	0.00109121	0.0310484	±	0.0167897	0.0468768	±	0.00465654	0.133417	±	0.0231157	0.416267	±	0.0504589	0.00929941	±	0.010066	0.717717	±	0.11258
KCS4	4.72109	±	0.931366	13.0386	±	2.57965	1.88138	±	0.390114	8.87265	±	1.84796	0.0640537	±	0.0146213	0.0263681	±	0.00638679	0.0213242	±	0.00647347	0.00626602	±	0.00149189	0.00771547	±	0.00155219	0.0645529	±	0.0251559	0.0337702	±	0.00987738	0.305402	±	0.139105	0.336346	±	0.107949	0.0371701	±	0.0183514	0.902969	±	0.325504
KCS5	4.82725	±	1.31805	12.934	±	3.68318	2.23353	±	0.572861	9.42142	±	2.39387	0.0677274	±	0.0228298	0.0361471	±	0.0126928	0.0247016	±	0.00904112	0.00818298	±	0.00312722	0.00720737	±	0.00230163	0.0349927	±	0.0135338	0.023622	±	0.00532749	0.182807	±	0.142078	0.365935	±	0.130789	0.0757878	±	0.0542648	0.82711	±	0.361771
KCS6	3.92328	±	0.668612	10.4113	±	1.90581	1.63076	±	0.259608	7.51463	±	1.23514	0.0389229	±	0.00866158	0.0161608	±	0.00388884	0.00860911	±	0.00232222	0.004045	±	0.000891891	0.00500617	±	0.00102718	0.0249195	±	0.00800795	0.0193788	±	0.00550403	0.172907	±	0.0555614	0.299396	±	0.0759985	0.0532402	±	0.0168004	0.642585	±	0.17173
KCS7	4.2851	±	1.88084	12.0026	±	5.31523	1.82771	±	0.803211	8.70385	±	3.83437	0.0358602	±	0.0162201	0.0182813	±	0.00834503	0.0143665	±	0.00620357	0.00494602	±	0.0024831	0.00854874	±	0.00513331	0.0241788	±	0.0105316	0.0386748	±	0.0182011	0.130539	±	0.0588345	0.402547	±	0.199482	0.0102943	±	0.0100931	0.688237	±	0.322893
KCS8	4.44271	±	0.536153	12.1178	±	1.47247	1.92081	±	0.252663	8.80919	±	1.07443	0.0337653	±	0.00465652	0.0162895	±	0.00192943	0.0135561	±	0.00189414	0.00374653	±	0.00146936	0.00817729	±	0.00122566	0.0230401	±	0.00420299	0.0396142	±	0.00917935	0.12972	±	0.0276606	0.411654	±	0.0929505	0.00575335	±	0.00135959	0.685316	±	0.142096
KCS9	3.5402	±	0.263514	11.225	±	0.885368	1.77561	±	0.118207	8.23303	±	0.602374	0.0386866	±	0.00282518	0.0223468	±	0.00161242	0.0148673	±	0.00175698	0.00581532	±	0.00101916	0.00712935	±	0.000474363	0.13736	±	0.0149563	0.0433395	±	0.00349948	0.408277	±	0.0485116	0.419867	±	0.0639365	0.00895105	±	0.000842653	1.10664	±	0.121276
KCS10	4.01379	±	0.656651	11.0548	±	1.66341	1.78516	±	0.319029	8.03952	±	1.27609	0.0331181	±	0.00755473	0.0173532	±	0.00376413	0.0137335	±	0.00388185	0.00376839	±	0.00127526	0.00623599	±	0.000602488	0.022565	±	0.00682982	0.0363707	±	0.00912622	0.118361	±	0.0393273	0.410652	±	0.111239	0.00414087	±	0.00181555	0.666299	±	0.175135
KCS11	4.37991	±	0.27093	11.9672	±	0.72454	1.61738	±	0.105365	7.59117	±	0.478097	0.0813305	±	0.0115648	0.0232653	±	0.00686368	0.0473242	±	0.00787786	0.00456836	±	0.000839653	0.00821227	±	0.00264436	0.0692265	±	0.0121633	0.0460399	±	0.00945444	0.381098	±	0.0793478	0.54112	±	0.125925	0.00557289	±	0.00109611	1.20776	±	0.220571
KCS12	4.20986	±	0.537922	11.9811	±	1.68782	1.77655	±	0.227616	8.47432	±	1.17028	0.0392655	±	0.00499732	0.0195875	±	0.00461779	0.0193725	±	0.00251146	0.00562167	±	0.00424013	0.00869301	±	0.00262182	0.0297594	±	0.0041864	0.0506119	±	0.00688525	0.143297	±	0.0196782	0.523985	±	0.0858422	0.00723535	±	0.00347935	0.847428	±	0.120427
KCS13	3.6172	±	0.391303	10.1665	±	1.08866	1.47468	±	0.163505	7.14355	±	0.732163	0.028565	±	0.00405844	0.0142887	±	0.00243985	0.0109749	±	0.00232492	0.00549765	±	0.00615509	0.00629421	±	0.00156882	0.0178402	±	0.00307093	0.0301644	±	0.00376218	0.0763351	±	0.0151814	0.282509	±	0.0460787	0.00342018	±	0.00109458	0.475889	±	0.0797482
KCS14	3.69485	±	0.435364	9.81829	±	1.28268	1.57828	±	0.184983	7.01974	±	0.802562	0.0267842	±	0.00406817	0.0132868	±	0.00250924	0.0104255	±	0.00207221	0.00514431	±	0.00517998	0.00761438	±	0.000978107	0.0179362	±	0.00376131	0.0380864	±	0.00919539	0.085932	±	0.0191467	0.33521	±	0.0954283	0.0051102	±	0.00396866	0.54553	±	0.125557
KCS15	3.953	±	0.337602	10.2738	±	0.926997	1.73612	±	0.163725	7.56466	±	0.63934	0.0270286	±	0.00563767	0.0162878	±	0.00654719	0.0149416	±	0.00705375	0.003205	±	0.000694791	0.00855806	±	0.00121655	0.0173655	±	0.00340439	0.0367331	±	0.00592214	0.0779277	±	0.0136436	0.308865	±	0.0465254	0.00238003	±	0.00110434	0.513292	±	0.0872874
KCS16	3.65746	±	0.392337	9.69891	±	1.1161	1.67303	±	0.162455	6.59801	±	0.701162	0.0285742	±	0.00887738	0.013331	±	0.00191687	0.0124618	±	0.00201047	0.00279944	±	0.00073568	0.00585346	±	0.000643875	0.018594	±	0.00308337	0.0318697	±	0.0046352	0.0706962	±	0.0133942	0.288841	±	0.0509977	0.00183764	±	0.000765738	0.474859	±	0.0824347
KCS17	4.80892	±	2.00785	12.6364	±	3.59944	2.41369	±	0.896072	9.23468	±	2.18286	0.0569498	±	0.0150155	0.0399223	±	0.00603027	0.0322914	±	0.0031725	0.00883374	±	0.00124347	0.0101887	±	0.00319778	0.103528	±	0.00375209	0.0640506	±	0.0299927	0.266787	±	0.143714	0.478059	±	0.163937	0.00514068	±	0.00550294	1.06575	±	0.31974
KCS18	3.23838	±	0.296033	11.9278	±	1.58288	1.40288	±	0.216706	6.0691	±	0.987867	0.246379	±	0.122402	1.64103	±	0.538606	0.119948	±	0.051772	0.18741	±	0.0577006	0.0175755	±	0.00935237	0.119569	±	0.0450909	0.0643843	±	0.0182934	0.190704	±	0.178319	0.296043	±	0.0794383	0.00427097	±	0.00350933	2.88731	±	0.82775
KCS19	4.50541	±	1.24131	12.4192	±	2.59839	2.06824	±	0.571449	8.84114	±	1.40254	0.0440876	±	0.014141	0.0237223	±	0.00880606	0.0175726	±	0.00454332	0.00405655	±	0.00202819	0.0146021	±	0.00930438	0.0307354	±	0.00751697	0.0440116	±	0.0152666	0.210133	±	0.152019	0.634581	±	0.122106	0.0101621	±	0.0144516	1.03366	±	0.311916
KCS20	3.86505	±	1.26162	15.6143	±	3.90661	1.15951	±	0.157162	5.71846	±	0.695159	0.120417	±	0.0332145	0.0456913	±	0.0150659	0.585471	±	0.326683	0.0504287	±	0.0269988	0.0202089	±	0.0050255	0.647135	±	0.395203	0.107854	±	0.0549729	0.417019	±	0.287535	0.466896	±	0.167805	0.00229226	±	0.00301471	2.46341	±	1.17847
KCS21	3.69643	±	0.815249	10.6172	±	2.44852	1.56578	±	0.375049	7.68473	±	1.70276	0.0166098	±	0.00783725	0.0187836	±	0.00788173	0.0137791	±	0.00569063	0.00351219	±	0.00178566	0.00928425	±	0.00424449	0.0208086	±	0.00996607	0.0435291	±	0.0242738	0.0804944	±	0.0459931	0.449845	±	0.263305	0.00240048	±	0.00096715	0.659046	±	0.369092
TRIPLE Delo3	16:0			16:1			18:0			18:1			20:0			20:1			2OH-C20:0			22:0			22:1			2OH-C22:0			24:0			2OH-C24:0			26:0			2OH-C26:0			28:0			Total VLCFA
ev	2.70453	±	0.466115	8.27594	±	1.22471	1.32627	±	0.261333	4.29438	±	0.651768	0.283708	±	0.0509368	0.0246204	±	0.00513175	0.0557802	±	0.00859598	0.800645	±	0.126302	0.00703439	±	0.00239258	0.274212	±	0.0465282	0.0118444	±	0.00132563	0.0620459	±	0.0108985	0.00189508	±	0.00227597	0.00142512	±	0.00044972	0.00496043	±	0.00272866	1.52817	±	0.246904
KCS1	1.47816	±	0.251098	5.92167	±	0.828584	1.56722	±	0.273944	5.67011	±	0.925347	0.273284	±	0.0255067	0.034372	±	0.00618574	0.0407106	±	0.00571675	0.41637	±	0.0439131	0.00614125	±	0.00119861	0.156207	±	0.0263105	0.0049739	±	0.00108257	0.026061	±	0.00397958	0	±	0	0.00102933	±	0.000281101	0.00191847	±	0.0010483	0.961067	±	0.0727993
KCS2	2.80915	±	0.613979	10.1569	±	2.26769	0.730557	±	0.190944	2.84227	±	0.738178	0.223717	±	0.0712522	0.0243382	±	0.00829393	0.0309597	±	0.00654496	1.42687	±	0.528511	0.0208065	±	0.00653197	0.273902	±	0.0560124	0.0661141	±	0.0233172	0.108719	±	0.0209033	0.000402469	±	0.000985845	0.00151857	±	0.00129114	0.00345032	±	0.000975601	2.1808	±	0.695261
KCS3	2.48081	±	0.371601	7.94783	±	1.18982	1.24384	±	0.186938	4.0768	±	0.603748	0.251713	±	0.0369455	0.0239594	±	0.00365232	0.0480638	±	0.0069958	0.795528	±	0.10605	0.00704019	±	0.00110995	0.267114	±	0.0372316	0.0124129	±	0.00206067	0.0614355	±	0.00783281	0.000270471	±	0.000662517	0.0015227	±	0.000367982	0.00310843	±	0.00103102	1.47217	±	0.200821
KCS4	2.47742	±	0.314362	7.98895	±	0.983051	0.987065	±	0.121625	4.1523	±	0.499256	0.0872241	±	0.00946882	0.0152966	±	0.00156256	0.0167129	±	0.00211806	0.102545	±	0.00810118	0.00364197	±	0.000619674	0.0561673	±	0.00696126	0.204572	±	0.0119501	0.184792	±	0.0194063	0.270266	±	0.0222075	0.148586	±	0.0121502	0.0173463	±	0.00251214	1.10715	±	0.06898
KCS5	2.23584	±	0.23135	6.8633	±	0.761564	0.951941	±	0.0988837	3.62592	±	0.474449	0.177315	±	0.0215886	0.0163839	±	0.00293607	0.0204789	±	0.00309329	0.323184	±	0.0538078	0.00457821	±	0.000951848	0.048562	±	0.0258279	0.0522088	±	0.0125581	0.10082	±	0.0782618	0.0603485	±	0.0606166	0.14395	±	0.104749	0.072687	±	0.0821846	1.02052	±	0.152682
KCS6	2.49877	±	0.499675	7.63407	±	1.49034	1.11719	±	0.220465	4.21805	±	0.885445	0.142721	±	0.0188997	0.0139062	±	0.00238251	0.0158845	±	0.00260015	0.134086	±	0.0192137	0.00248097	±	0.000617892	0.0430518	±	0.00741543	0.122697	±	0.010746	0.19595	±	0.0237988	0.0443941	±	0.0173216	0.14243	±	0.0439343	0.0082188	±	0.00295872	0.86582	±	0.130258
KCS7	2.15892	±	0.294881	6.81451	±	0.639607	1.08455	±	0.131023	3.46553	±	0.316743	0.229564	±	0.0237182	0.0197408	±	0.00310831	0.0428072	±	0.00519129	0.680373	±	0.0656644	0.0055988	±	0.000716245	0.227323	±	0.0301642	0.0111432	±	0.00176089	0.052482	±	0.00753279	0.000793884	±	0.00194461	0.00129444	±	0.000152925	0.00298837	±	0.00204911	1.27411	±	0.135313
KCS8	2.34474	±	0.185451	7.45221	±	0.600957	1.14066	±	0.0803305	3.78535	±	0.29642	0.233823	±	0.0134466	0.0209984	±	0.00110056	0.0452704	±	0.00380073	0.697422	±	0.0407773	0.00623125	±	0.00046759	0.238533	±	0.0158939	0.0101393	±	0.00081305	0.0512576	±	0.00333769	0	±	0	0.00124966	±	0.000662859	0.00234751	±	0.000829457	1.30727	±	0.0693458
KCS9	2.24625	±	0.482952	7.86195	±	1.76244	1.10684	±	0.223908	4.50828	±	0.947235	0.073289	±	0.0146201	0.0142989	±	0.00269191	0.0109383	±	0.00226707	0.0927223	±	0.0180923	0.00229957	±	0.000720849	0.0323657	±	0.00692359	0.347452	±	0.0566382	0.298254	±	0.0475872	0.0448109	±	0.00897576	0.0592721	±	0.00662433	0.00193717	±	0.000379602	0.977639	±	0.148141
KCS10	2.89938	±	0.671003	8.55169	±	1.65484	1.45291	±	0.327658	4.46407	±	0.853186	0.283661	±	0.0599425	0.0265834	±	0.00544873	0.0488342	±	0.0109972	0.800777	±	0.143261	0.00721169	±	0.00144111	0.262679	±	0.0530075	0.0123703	±	0.00270933	0.0622737	±	0.0123002	0	±	0	0.00141531	±	0.000782137	0.00255111	±	0.000510227	1.50836	±	0.280766
KCS11	2.55752	±	0.557731	7.98838	±	1.61088	1.20523	±	0.28025	3.98361	±	0.829399	0.2415	±	0.0790613	0.0217291	±	0.00635531	0.0520338	±	0.0137077	0.553236	±	0.239936	0.0263232	±	0.047609	0.25704	±	0.0495706	0.007856	±	0.0031539	0.0491586	±	0.0113153	0.00463732	±	0.0113591	0.0104923	±	0.0217845	0.00891967	±	0.0148806	1.23293	±	0.365717
KCS12	2.36937	±	0.308542	7.88961	±	0.773421	1.16621	±	0.135842	4.02314	±	0.412083	0.205815	±	0.0599902	0.0201448	±	0.00443479	0.0507777	±	0.00412509	0.55419	±	0.22661	0.00596551	±	0.00176231	0.259197	±	0.025815	0.00744992	±	0.00246755	0.0517141	±	0.00975139	0	±	0	0.00151561	±	0.000421319	0.00253161	±	0.00129319	1.1593	±	0.317288
KCS13	2.58595	±	0.258371	8.45282	±	0.863332	1.11304	±	0.129755	4.03604	±	0.479437	0.186619	±	0.0288426	0.0168794	±	0.00316303	0.0494339	±	0.00563009	0.502169	±	0.0980245	0.00515632	±	0.00101781	0.267027	±	0.0302626	0.0088422	±	0.0010553	0.0526671	±	0.00589622	0	±	0	0.00109134	±	0.000264734	0.00266998	±	0.0010373	1.09256	±	0.158618
KCS14	2.85524	±	0.203698	8.98498	±	0.45561	1.21207	±	0.0754704	4.36302	±	0.260954	0.232751	±	0.0284536	0.0192171	±	0.00127051	0.0516136	±	0.00321451	0.702502	±	0.109682	0.006011	±	0.00061789	0.283072	±	0.0187711	0.0120651	±	0.00245766	0.0595958	±	0.00604477	0	±	0	0.00137653	±	0.00013391	0.00213082	±	0.000292759	1.37034	±	0.167578
KCS15	2.93366	±	0.402545	8.43153	±	1.40538	1.23634	±	0.179409	4.11762	±	0.714707	0.228924	±	0.026318	0.0172228	±	0.00271142	0.0493796	±	0.011581	0.535615	±	0.10353	0.00474437	±	0.00038503	0.244232	±	0.054625	0.00853922	±	0.00126482	0.0494175	±	0.00866024	0	±	0	0.000983501	±	0.00051005	0.00262628	±	0.00184892	1.14169	±	0.127568
KCS16	2.52964	±	0.0837206	7.88288	±	0.32572	1.0837	±	0.0377777	3.80511	±	0.156339	0.180861	±	0.0157582	0.0160656	±	0.000990008	0.0453642	±	0.00239286	0.457958	±	0.0784313	0.00446211	±	0.000612968	0.233752	±	0.0163235	0.0073201	±	0.00119284	0.0438764	±	0.00391191	0	±	0	0.00107422	±	0.000186584	0.00249955	±	0.000693509	0.993234	±	0.108227
KCS17	2.4535	±	0.620206	8.81009	±	2.13954	1.13614	±	0.295822	4.71742	±	1.18563	0.18249	±	0.0471149	0.0199401	±	0.00509467	0.0290247	±	0.00812915	0.393529	±	0.112947	0.00457978	±	0.001148	0.101255	±	0.0313678	0.0844228	±	0.0345255	0.346223	±	0.10481	0	±	0	0.00625798	±	0.0029219	0.00194892	±	0.000689552	1.16967	±	0.320274
KCS18	2.30381	±	0.507338	8.96031	±	1.84447	1.07482	±	0.252009	3.85021	±	0.78802	0.49421	±	0.114225	0.865264	±	0.266698	0.0719447	±	0.0137714	0.935787	±	0.23797	0.165639	±	0.0591937	0.305209	±	0.0616017	0.0118279	±	0.00274366	0.0579562	±	0.0120868	0	±	0	0.00217205	±	0.00106704	0.00356868	±	0.00135058	2.91358	±	0.749968
KCS19	2.96927	±	0.573435	9.70188	±	1.81533	1.44435	±	0.293154	4.91458	±	0.889303	0.286417	±	0.074549	0.0274851	±	0.00610982	0.0662074	±	0.01187	0.84095	±	0.278886	0.00756041	±	0.0019987	0.340716	±	0.071741	0.0139293	±	0.00489526	0.0772708	±	0.021933	0.00149661	±	0.00258726	0.00292497	±	0.000816465	0.00519603	±	0.00308594	1.67015	±	0.468156
KCS20	2.54783	±	0.18659	9.9556	±	0.663708	0.605856	±	0.0804137	2.59025	±	0.237231	0.188673	±	0.0161044	0.0321686	±	0.00175	0.0371863	±	0.00489999	1.52875	±	0.0701289	0.0331133	±	0.00392879	0.290088	±	0.0219186	0.259829	±	0.0616058	0.167399	±	0.0127737	0.00327284	±	0.00229121	0.00165751	±	0.000866389	0.00635807	±	0.00439477	2.54849	±	0.136637
KCS21	2.54784	±	0.408289	7.92436	±	1.29824	1.25346	±	0.218701	4.01691	±	0.6463	0.264883	±	0.0348918	0.0242744	±	0.00594731	0.0562343	±	0.0145934	0.780844	±	0.0697552	0.00630903	±	0.000802309	0.297665	±	0.0806412	0.0126213	±	0.00208715	0.069328	±	0.0191038	0.000999595	±	0.0024485	0.00242763	±	0.00142255	0.00416151	±	0.00288527	1.51975	±	0.218259
