# Supplementary material for: Tackling functional redundancy of Arabidopsis fatty acid elongase complexes
Source: Front Plant Sci. 2023 Jan 25;14:1107333. doi: 10.3389/fpls.2023.1107333 (PMC9928185; doi:10.3389/fpls.2023.1107333)
Supplement: Supplementary file 5 [file Table_3.xlsx]

## Sheet: Acyl-CoA
Supplemental Table S3 : AcylCoA profiles of TRIPLE Delo3 strain transformed with 12 different AtKCS (ev, empty vector). Mean values (percentage of total acyl-CoA) are given with SD (n = 3 to 5). Each acyl-CoA species is designated by carbon chain length and degree of unsaturation.
	12:0			14:0			14:1			16:0			16:0-OH			16:1			18:0			18:0-OH			18:0KETO19:0			18:1			20:0			20:0-OH			20:1			22:0			22:0-OH			22:1			24:0
ev	0.654336	±	0.267875	2.29837	±	0.658512	0.156199	±	0.0215276	9.14975	±	2.05231	1.13724	±	0.187813	69.8568	±	5.68162	1.32852	±	0.522264	0.0990592	±	0.0254431	0.037396	±	0.0111242	4.33518	±	0.332765	1.40996	±	0.365565	0.079597	±	0.0221188	0.0774186	±	0.0126548	8.50147	±	3.3875	0.154469	±	0.046516	0.170273	±	0.0836569	0.345059
KCS1	1.72455	±	0.506928	2.89492	±	0.755465	0.176428	±	0.0372091	7.08944	±	0.565378	3.25086	±	0.51915	63.5051	±	2.59453	2.44333	±	0.330112	0.528039	±	0.100383	0.31246	±	0.113054	5.67006	±	0.541058	2.50884	±	0.19108	0.443215	±	0.0543198	0.414081	±	0.0779406	7.55186	±	1.39501	0.229435	±	0.0316151	0.217714	±	0.0271348	0.0684632
KCS2	0.890763	±	0.191858	2.65521	±	0.54292	0.189171	±	0.0436366	8.07002	±	0.807015	2.01105	±	0.260969	70.7686	±	2.58145	0.496612	±	0.0781146	0.209917	±	0.0269263	0.134584	±	0.0300417	1.5843	±	0.0686315	1.03882	±	0.303038	0.898251	±	0.200783	0.98568	±	0.259615	8.55124	±	1.9113	0.462022	±	0.103819	0.494259	±	0.114301	0.221333
KCS4	1.24353	±	0.462547	3.08569	±	1.00054	0.206254	±	0.0582307	12.9012	±	3.34904	1.50213	±	0.339317	62.9315	±	6.91043	2.26355	±	0.918638	0.469527	±	0.100878	0.213745	±	0.0388938	4.30905	±	0.448295	1.75535	±	0.440479	0.694108	±	0.155439	0.70288	±	0.164199	3.65757	±	1.39433	0.344085	±	0.110715	0.365064	±	0.114271	2.69337
KCS5	1.32887	±	0.256414	3.00327	±	0.530131	0.135233	±	0.0288619	12.21	±	1.90839	2.04949	±	0.239839	66.1769	±	3.54366	2.28421	±	0.388889	0.572961	±	0.0927458	0.292659	±	0.0479565	4.1736	±	0.314009	1.92743	±	0.242566	0.580672	±	0.0622779	0.533492	±	0.0578376	2.35844	±	0.498917	0.297188	±	0.0269512	0.25529	±	0.0365767	1.07146
KCS6	0.650576	±	0.176617	3.00836	±	0.795466	0.191664	±	0.0298485	8.43965	±	0.251428	0.516024	±	0.0467405	75.3963	±	2.92827	0.954576	±	0.275954	0.178421	±	0.0371971	0.115405	±	0.0240817	3.12703	±	0.575289	1.19703	±	0.32855	0.224602	±	0.0458354	0.260135	±	0.0664563	3.10054	±	0.774387	0.16869	±	0.0603009	0.17043	±	0.0482265	2.03114
KCS9	0.659747	±	0.10448	1.41589	±	0.202363	0.160032	±	0.0161809	8.12036	±	0.340003	0.494302	±	0.198146	78.2999	±	2.08392	0.510303	±	0.0794752	0.197654	±	0.0634385	0.186052	±	0.0745828	2.2701	±	0.310427	0.992278	±	0.21049	0.416585	±	0.104995	0.447002	±	0.167346	1.9779	±	0.403384	0.246702	±	0.0660402	0.375173	±	0.0692587	2.79807
KCS10	0.94525	±	0.206589	2.88138	±	0.161127	0.162308	±	0.020075	7.77638	±	0.326736	2.81148	±	0.386732	71.2065	±	1.90871	1.1214	±	0.236312	0.271267	±	0.0349138	0.184552	±	0.0219185	2.50333	±	0.262171	1.29629	±	0.365814	0.411438	±	0.141477	0.526612	±	0.179358	6.82679	±	1.31107	0.267328	±	0.0962793	0.355933	±	0.0980591	0.150926
KCS11	1.31401	±	0.21175	3.05777	±	0.576544	0.273557	±	0.0318039	8.08541	±	0.603618	4.13189	±	0.226562	63.221	±	1.47022	1.50906	±	0.126109	0.359718	±	0.0556744	0.288056	±	0.0886181	3.47727	±	0.18668	2.01017	±	0.21782	0.918043	±	0.33479	1.03042	±	0.441248	8.72709	±	0.227731	0.435832	±	0.140123	0.51524	±	0.225709	0.156672
KCS15	1.15898	±	0.177756	2.69387	±	0.476617	0.235457	±	0.0262046	9.15282	±	1.24568	4.70065	±	0.757953	66.7191	±	1.27592	1.23774	±	0.296413	0.230025	±	0.0485447	0.140026	±	0.0677254	3.51769	±	0.208326	1.25	±	0.322049	0.398456	±	0.262376	0.409019	±	0.280055	7.15925	±	1.24795	0.285403	±	0.123545	0.221419	±	0.129898	0.100054
KCS17	1.19347	±	0.317616	3.40152	±	0.495726	0.300264	±	0.0783471	12.431	±	2.27434	1.78557	±	0.625477	66.7054	±	5.18017	2.44565	±	0.816186	0.376908	±	0.0849683	0.198061	±	0.0414553	4.70394	±	0.71524	1.09506	±	0.310691	0.270042	±	0.0654128	0.235099	±	0.0744894	2.08283	±	0.62188	0.13334	±	0.0417705	0.14137	±	0.0250713	1.99801
KCS18	1.42716	±	0.430094	3.47116	±	0.809003	0.277741	±	0.0575993	6.06898	±	0.538539	3.55557	±	0.467066	67.8014	±	2.63827	0.830579	±	0.104865	0.40491	±	0.0662717	0.640738	±	0.0516117	3.09369	±	0.236591	1.93443	±	0.265059	0.949835	±	0.224377	1.74089	±	0.0905427	5.59427	±	1.7456	0.473437	±	0.124383	0.651533	±	0.144642	0.108757
KCS20	1.32711	±	0.272449	2.57322	±	0.564222	0.32118	±	0.0506928	7.19994	±	0.586525	2.38535	±	0.363462	65.8679	±	2.59743	0.502037	±	0.112884	0.351699	±	0.0647705	0.370857	±	0.0635666	1.5737	±	0.182653	0.592156	±	0.127572	2.37671	±	0.380812	2.62866	±	0.367615	7.72091	±	1.22151	1.14025	±	0.142484	1.21381	±	0.0392287	0.683393
[truncated: 8 more columns]
